# Supplementary material for: Enhancing Optical and Thermal Stability of Blue-Emitting Perovskite Nanocrystals through Surface Passivation with Sulfonate or Sulfonic Acid Ligands
Source: Nanomaterials (Basel). 2024 Jun 18;14(12):1049. doi: 10.3390/nano14121049 (PMC11206382; doi:10.3390/nano14121049)
Supplement: Supplementary file 1 [file nanomaterials-14-01049-s001.zip]

Archive with 1 entries (1 files):
- nanomaterials-3052886-supplementary.pdf
